# Supplementary material for: PON-Fold: Prediction of Substitutions Affecting Protein Folding Rate
Source: Int J Mol Sci. 2023 Aug 21;24(16):13023. doi: 10.3390/ijms241613023 (PMC10455311; doi:10.3390/ijms241613023)
Supplement: Supplementary file 1 [file ijms-24-13023-s001.zip]

Archive with 1 entries (1 files):
- ijms-2478723-supplementary.pdf
